# Supplementary material for: MiRNA-3978 regulates peritoneal gastric cancer metastasis by targeting legumain
Source: Oncotarget. 2016 Oct 26;7(50):83223–30. doi: 10.18632/oncotarget.12917 (PMC5347764; doi:10.18632/oncotarget.12917)
Supplement: Supplementary file 2 [file oncotarget-07-83223-s002.xlsx]

## Sheet: TargetScan7
Supplementary Table 1. TargetScanHuman (Release 7.1) based prediction of putative miRNAs binding to the 3'UTR of Homo sapiens LGMN. Context++ score and features that contribute to the context++ score are evaluated as in Agarwal et al., 2015. Conserved branch lengths and PCT are evaluated as in Friedman et al., 2008, with an expanded 84-species alignment as described in Agarwal et al., 2015. No co…
miRNA	Position in the UTR	seed match	context++ score	context++ score percentile	weighted context++ score
Poorly conserved sites
hsa-miR-6124	19-26	8mer	-0.12	97	-0.12
hsa-miR-3148	20-26	7mer-1A	-0.01	25	-0.01
hsa-miR-3978	21-27	7mer-1A	-0.06	87	-0.06
hsa-miR-890	23-29	7mer-m8	-0.19	92	-0.19
hsa-miR-3614-5p	24-30	7mer-m8	-0.23	95	-0.23
hsa-miR-216b-3p	26-33	8mer	-0.24	96	-0.24
hsa-miR-342-3p	28-34	7mer-m8	-0.21	95	-0.21
hsa-miR-3180-3p	35-41	7mer-1A	-0.23	60	-0.23
hsa-miR-3196	35-41	7mer-1A	-0.24	60	-0.24
hsa-miR-3180	35-41	7mer-1A	-0.23	60	-0.23
hsa-miR-6816-5p	35-41	7mer-1A	-0.2	54	-0.2
hsa-miR-3151-5p	36-42	7mer-m8	-0.15	84	-0.15
hsa-miR-92a-2-5p	37-43	7mer-m8	-0.11	74	-0.11
hsa-miR-6786-5p	38-45	8mer	-0.49	98	-0.49
hsa-miR-383-3p	50-56	7mer-1A	-0.19	94	-0.19
hsa-miR-3065-3p	50-56	7mer-1A	-0.11	84	-0.11
hsa-miR-3617-3p	51-57	7mer-m8	-0.16	80	-0.16
hsa-miR-383-5p.1	53-59	7mer-1A	-0.2	82	-0.2
hsa-miR-4772-5p	53-59	7mer-1A	-0.12	70	-0.12
hsa-miR-3192-3p	55-61	7mer-m8	-0.18	94	-0.18
hsa-miR-3151-3p	55-61	7mer-1A	-0.16	83	-0.16
hsa-miR-146a-3p	57-63	7mer-1A	-0.21	94	-0.21
hsa-miR-301a-5p	57-63	7mer-1A	-0.06	86	-0.06
hsa-miR-301b-5p	57-63	7mer-1A	-0.06	86	-0.06
hsa-miR-4653-5p	57-63	7mer-1A	-0.13	85	-0.13
hsa-miR-3921	57-63	7mer-1A	-0.11	83	-0.11
hsa-miR-593-3p	58-64	7mer-m8	-0.19	90	-0.19
hsa-miR-3925-3p	63-70	8mer	-0.43	97	-0.43
hsa-miR-766-3p	64-70	7mer-1A	-0.12	84	-0.12
hsa-miR-6800-3p	67-73	7mer-m8	-0.12	83	-0.12
hsa-miR-483-3p.2	74-80	7mer-1A	-0.21	94	-0.21
hsa-miR-1304-3p	76-82	7mer-1A	-0.11	89	-0.11
hsa-miR-1229-3p	77-83	7mer-1A	-0.11	79	-0.11
hsa-miR-6505-3p	80-86	7mer-m8	-0.11	74	-0.11
hsa-miR-5091	84-90	7mer-m8	-0.33	89	-0.33
hsa-miR-7846-3p	86-92	7mer-m8	-0.27	79	-0.27
hsa-miR-503-5p	89-95	7mer-m8	-0.18	92	-0.18
hsa-miR-7160-3p	97-103	7mer-m8	-0.16	81	-0.16
hsa-miR-4779	100-106	7mer-m8	-0.02	46	-0.02
hsa-miR-4459	101-107	7mer-m8	-0.02	45	-0.02
hsa-miR-665	102-108	7mer-m8	-0.02	32	-0.02
hsa-miR-6840-3p	103-109	7mer-m8	-0.02	49	-0.02
hsa-miR-2355-5p	105-111	7mer-m8	-0.02	30	-0.02
hsa-miR-4283	110-116	7mer-m8	-0.08	65	-0.08
hsa-miR-6848-5p	111-117	7mer-m8	-0.11	51	-0.11
hsa-miR-6846-5p	111-117	7mer-m8	-0.08	44	-0.08
hsa-miR-4781-5p	114-120	7mer-m8	-0.17	62	-0.17
hsa-miR-4254	119-125	7mer-m8	-0.03	60	-0.03
hsa-miR-4308	120-126	7mer-m8	-0.06	66	-0.06
hsa-miR-6779-3p	122-128	7mer-m8	-0.12	78	-0.12
hsa-miR-1233-3p	123-129	7mer-m8	-0.12	77	-0.12
hsa-miR-4254	131-138	8mer	-0.3	98	-0.3
hsa-miR-3690	132-138	7mer-1A	-0.05	69	-0.05
hsa-miR-493-3p	137-143	7mer-m8	-0.25	94	-0.25
hsa-miR-3185	140-147	8mer	-0.18	94	-0.18
hsa-miR-3611	143-150	8mer	-0.29	98	-0.29
hsa-miR-581	146-152	7mer-1A	-0.15	86	-0.15
hsa-miR-194-5p	164-170	7mer-m8	-0.13	83	-0.13
hsa-miR-6828-5p	172-178	7mer-m8	-0.18	86	-0.18
hsa-miR-4725-3p	174-181	8mer	-0.36	97	-0.36
hsa-miR-4271	174-181	8mer	-0.32	97	-0.32
hsa-miR-6780b-5p	174-181	8mer	-0.36	97	-0.36
hsa-miR-2110	175-181	7mer-m8	-0.14	80	-0.14
hsa-miR-4700-5p	176-182	7mer-m8	-0.27	95	-0.27
hsa-miR-4667-5p	176-182	7mer-m8	-0.26	94	-0.26
hsa-miR-8089	176-182	7mer-m8	-0.24	92	-0.24
hsa-miR-4463	179-185	7mer-m8	-0.18	95	-0.18
hsa-miR-7161-5p	181-187	7mer-m8	-0.12	91	-0.12
hsa-miR-548u	181-187	7mer-m8	-0.08	83	-0.08
hsa-miR-3942-3p	188-194	7mer-1A	-0.07	83	-0.07
hsa-miR-30a-3p	189-195	7mer-1A	-0.08	85	-0.08
hsa-miR-30d-3p	189-195	7mer-1A	-0.08	85	-0.08
hsa-miR-30e-3p	189-195	7mer-1A	-0.08	84	-0.08
hsa-miR-335-3p	190-196	7mer-1A	-0.01	40	-0.01
hsa-miR-4703-3p	195-201	7mer-1A	-0.17	84	-0.17
hsa-miR-3674	197-203	7mer-1A	-0.24	91	-0.24
hsa-miR-4735-5p	201-207	7mer-m8	-0.02	33	-0.02
hsa-miR-1260b	208-215	8mer	-0.47	99	-0.47
hsa-miR-1260a	208-215	8mer	-0.47	99	-0.47
hsa-miR-1224-3p	208-214	7mer-1A	-0.18	91	-0.18
hsa-miR-188-3p	209-215	7mer-1A	-0.21	87	-0.21
hsa-miR-3156-3p	209-215	7mer-1A	-0.16	87	-0.16
hsa-miR-4446-5p	211-217	7mer-1A	-0.1	82	-0.1
hsa-miR-208a-5p	214-220	7mer-m8	-0.02	57	-0.02
hsa-miR-208b-5p	214-220	7mer-m8	-0.02	53	-0.02
hsa-miR-4797-5p	219-225	7mer-1A	-0.03	82	-0.03
hsa-miR-514b-5p	226-232	7mer-1A	-0.09	87	-0.09
hsa-miR-513c-5p	226-232	7mer-1A	-0.07	82	-0.07
hsa-miR-5088-3p	229-235	7mer-m8	-0.21	93	-0.21
hsa-miR-4725-5p	232-238	7mer-1A	-0.22	86	-0.22
hsa-miR-4517	236-242	7mer-m8	-0.07	80	-0.07
hsa-miR-6508-5p	246-252	7mer-m8	-0.11	85	-0.11
hsa-miR-8067	246-252	7mer-m8	-0.06	64	-0.06
hsa-miR-5688	256-262	7mer-m8	-0.07	91	-0.07
hsa-miR-495-3p	256-262	7mer-m8	-0.03	88	-0.03
hsa-miR-3065-5p	257-263	7mer-m8	-0.08	75	-0.08
hsa-miR-3529-3p	258-264	7mer-m8	-0.16	92	-0.16
hsa-miR-4742-5p	266-272	7mer-m8	-0.24	96	-0.24
hsa-miR-1323	275-282	8mer	-0.2	98	-0.2
hsa-miR-548o-3p	275-282	8mer	-0.18	97	-0.18
hsa-miR-373-5p	277-283	7mer-m8	-0.02	39	-0.02
hsa-miR-371b-5p	277-283	7mer-m8	-0.02	38	-0.02
hsa-miR-616-5p	277-283	7mer-m8	-0.02	34	-0.02
hsa-miR-4268	281-288	8mer	-0.43	99	-0.43
hsa-miR-4448	282-288	7mer-1A	-0.14	90	-0.14
hsa-miR-6772-3p	282-288	7mer-m8	-0.2	88	-0.2
hsa-miR-6885-3p	284-295	non-canonical	N/A	N/A	N/A
hsa-miR-6885-3p	284-295	non-canonical	N/A	N/A	N/A
hsa-miR-370-3p	285-291	7mer-1A	-0.11	85	-0.11
hsa-miR-6893-3p	285-291	7mer-1A	-0.16	84	-0.16
hsa-miR-3074-5p	286-292	7mer-m8	-0.11	92	-0.11
hsa-miR-7162-5p	288-294	7mer-m8	-0.15	82	-0.15
hsa-miR-516a-3p	288-294	7mer-m8	-0.1	73	-0.1
hsa-miR-516b-3p	288-294	7mer-m8	-0.1	73	-0.1
hsa-miR-27b-5p	291-297	7mer-1A	-0.14	77	-0.14
hsa-miR-556-5p	292-298	7mer-m8	-0.07	75	-0.07
hsa-miR-3943	299-305	7mer-m8	-0.31	96	-0.31
hsa-miR-548v	307-313	7mer-m8	-0.03	27	-0.03
hsa-miR-4489	310-316	7mer-m8	-0.23	91	-0.23
hsa-miR-6085	311-317	7mer-m8	-0.27	94	-0.27
hsa-miR-6813-5p	311-317	7mer-m8	-0.22	90	-0.22
hsa-miR-423-5p	312-318	7mer-m8	-0.35	96	-0.35
hsa-miR-3184-5p	312-318	7mer-m8	-0.35	96	-0.35
hsa-miR-8055	318-324	7mer-1A	-0.03	74	-0.03
hsa-miR-4432	326-332	7mer-m8	-0.28	97	-0.28
hsa-miR-548u	327-334	8mer	-0.3	98	-0.3
hsa-miR-7161-5p	327-334	8mer	-0.28	98	-0.28
hsa-miR-4330	336-342	7mer-1A	-0.19	95	-0.19
hsa-miR-5571-5p	339-345	7mer-m8	-0.15	96	-0.15
hsa-miR-3671	343-349	7mer-1A	-0.1	88	-0.1
hsa-miR-607	343-349	7mer-m8	-0.02	69	-0.02
hsa-miR-583	357-364	8mer	-0.41	99	-0.41
hsa-miR-4311	358-364	7mer-1A	-0.06	88	-0.06
hsa-miR-1276	358-364	7mer-1A	-0.01	54	-0.01
hsa-miR-4699-5p	365-372	8mer	-0.32	98	-0.32
hsa-miR-382-3p	373-379	7mer-m8	-0.2	95	-0.2
hsa-miR-4668-3p	377-383	7mer-1A	-0.01	56	-0.01
hsa-miR-3163	378-384	7mer-m8	-0.02	65	-0.02
hsa-miR-95-5p	380-387	8mer	-0.16	94	-0.16
hsa-miR-676-5p	384-390	7mer-1A	-0.06	82	-0.06
hsa-miR-6515-3p	385-391	7mer-m8	-0.11	82	-0.11
hsa-miR-877-3p	386-392	7mer-m8	-0.2	90	-0.2
hsa-miR-1199-3p	392-398	7mer-1A	-0.38	96	-0.38
hsa-miR-4489	399-405	7mer-1A	-0.24	92	-0.24
hsa-miR-185-3p	399-405	7mer-1A	-0.25	83	-0.25
hsa-miR-4283	399-405	7mer-1A	-0.13	77	-0.13
hsa-miR-4260	400-407	8mer	-0.59	99	-0.59
hsa-miR-1227-5p	400-406	7mer-1A	-0.19	89	-0.19
hsa-miR-450a-2-3p	401-407	7mer-1A	-0.26	91	-0.26
hsa-miR-5572	401-407	7mer-1A	-0.13	85	-0.13
hsa-miR-587	407-413	7mer-1A	-0.2	96	-0.2
hsa-miR-4328	411-417	7mer-m8	-0.13	92	-0.13
hsa-miR-548ah-3p	417-423	7mer-1A	-0.07	94	-0.07
hsa-miR-548am-3p	417-423	7mer-1A	-0.07	94	-0.07
hsa-miR-548j-3p	417-423	7mer-1A	-0.05	93	-0.05
hsa-miR-548aq-3p	417-423	7mer-1A	-0.05	93	-0.05
hsa-miR-548ae-3p	417-423	7mer-1A	-0.05	93	-0.05
hsa-miR-548d-3p	417-423	7mer-1A	-0.05	93	-0.05
hsa-miR-548aj-3p	417-423	7mer-1A	-0.03	90	-0.03
hsa-miR-548x-3p	417-423	7mer-1A	-0.03	90	-0.03
hsa-miR-548bb-3p	417-423	7mer-1A	-0.02	76	-0.02
hsa-miR-548ac	417-423	7mer-1A	-0.02	76	-0.02
hsa-miR-548z	417-423	7mer-1A	-0.01	57	-0.01
hsa-miR-548h-3p	417-423	7mer-1A	-0.01	57	-0.01
hsa-miR-4799-5p	420-426	7mer-1A	-0.1	93	-0.1
hsa-miR-576-5p	421-427	7mer-1A	-0.12	95	-0.12
hsa-miR-4263	421-427	7mer-1A	-0.14	95	-0.14
hsa-miR-1279	427-433	7mer-1A	-0.15	96	-0.15
hsa-miR-548c-3p	435-441	7mer-m8	-0.07	98	-0.07
hsa-miR-3613-3p	437-443	7mer-1A	-0.05	79	-0.05
hsa-miR-548e-5p	445-451	7mer-m8	-0.12	93	-0.12
hsa-miR-298	460-466	7mer-1A	-0.19	91	-0.19
hsa-miR-3158-5p	461-467	7mer-m8	-0.26	97	-0.26
hsa-miR-8087	474-481	8mer	-0.36	99	-0.35
hsa-miR-499a-5p	475-482	8mer	-0.5	99	-0.49
hsa-miR-4432	475-481	7mer-1A	-0.16	92	-0.15
hsa-miR-208b-3p	476-482	7mer-1A	-0.24	96	-0.23
hsa-miR-208a-3p	476-482	7mer-1A	-0.23	95	-0.22
hsa-miR-3658	477-483	7mer-1A	-0.13	93	-0.13
hsa-miR-7856-5p	478-484	7mer-1A	-0.09	92	-0.09
hsa-miR-340-5p	493-499	7mer-1A	-0.03	84	-0.02
hsa-miR-4652-3p	498-504	7mer-m8	-0.14	95	-0.13
hsa-miR-152-5p	500-506	7mer-m8	-0.37	97	-0.36
hsa-miR-23a-5p	502-508	7mer-1A	-0.23	93	-0.23
hsa-miR-23b-5p	502-508	7mer-1A	-0.26	91	-0.26
hsa-miR-3940-5p	503-509	7mer-1A	-0.22	95	0
hsa-miR-4507	503-509	7mer-1A	-0.27	94	0
hsa-miR-6839-3p	503-509	7mer-1A	-0.24	92	0
hsa-miR-5002-5p	506-512	7mer-1A	-0.21	95	0
